# Supplementary material for: Investigating thermal stability based on the structural changes of lactase enzyme by several orthogonal methods
Source: Biotechnol Rep (Amst). 2021 May 26;30:e00637. doi: 10.1016/j.btre.2021.e00637 (PMC8182373; doi:10.1016/j.btre.2021.e00637)
Supplement: Supplementary file 1 [file mmc1.xlsx]

## Sheet: IHVVDYNVSGTNIIYSTAEVFTWK
Name	average_80	average_S	StDev_80	StDev_S	80_1	80_2	80_3	80_4	80_5	80_u			S_1	S_2	S_3	S_4	S_5	S_u		p
IHVVDYNVSGTNIIYSTAEVFTWK_N2H4S0F0	11647.1	19009.5	1224.9	939.131	4348.74	9915.64	12523.5	11644.6	12504.5	0			32750.7	19283.4	20076.7	17822.8	18855.4	0		0.00011102
IHVVDYNVSGTNIIYSTAEVFTWK_N2H5S0F0	244003	313862	12183.6	11016.3	138724	245185	258284	244031	228511	143180			451612	318311	297447	318569	321119	239665		0.000152508
IHVVDYNVSGTNIIYSTAEVFTWK_N2H6S0F0	832573	953310	38788.8	26902.8	433344	792239	828107	885496	824449	436494			1.5636e+06	965510	913052	969358	965320	944257		0.0030735
IHVVDYNVSGTNIIYSTAEVFTWK_N2H7S0F0	1.44158e+06	1.55689e+06	56557.4	2542.37	705559	1.41817e+06	1.37346e+06	1.47692e+06	1.49779e+06	668553			2.97235e+06	1.55785e+06	1.55388e+06	1.55601e+06	1.55982e+06	1.64036e+06		0.0264994
IHVVDYNVSGTNIIYSTAEVFTWK_N2H8S0F0	34671.6	1.6071e+06	18884.5	10208.6	721968	21487.4	16026.1	55159.9	46013.1	666707			65252.6	1.60087e+06	1.61986e+06	1.61055e+06	1.59714e+06	1.55364e+06		1.21039e-09
IHVVDYNVSGTNIIYSTAEVFTWK_N2H8S0F1	161955	97470.6	31726.7	9775.21	47824.6	180021	197370	137347	133083	0			0	103857	90264.7	88041	107719	159010		0.0220568
IHVVDYNVSGTNIIYSTAEVFTWK_N2H9S0F0	27514.2	1.29448e+06	14564.9	16251.7	588207	20482.8	29797	12999.4	46777.5	532404			107912	1.27986e+06	1.31375e+06	1.30206e+06	1.28225e+06	1.17892e+06		3.50787e-11
IHVVDYNVSGTNIIYSTAEVFTWK_N2H9S0F1	63752.2	0	8214.87	0	23509.1	71551.7	70014.8	58050	55392.5	0			0	0	0	0	0	67986.2		0.000581091
IHVVDYNVSGTNIIYSTAEVFTWK_N2H10S0F0	20217.5	772213	9832.51	13263.1	354490	16324.2	11396.2	34198.1	18951.3	325456			47473.2	764756	791404	770530	762164	696556		5.30124e-10
IHVVDYNVSGTNIIYSTAEVFTWK_N2H10S0F1	203730	99776.8	36019.3	9220.6	114938	237310	228184	159181	190244	58212.1			361232	105499	95411.8	89039.9	109157	189228		0.00807833
IHVVDYNVSGTNIIYSTAEVFTWK_N2H11S0F0	0	412028	0	10824.5	0	0	0	0	0	182533			818587	403641	427200	412376	404896	390420		4.99525e-06
IHVVDYNVSGTNIIYSTAEVFTWK_N2H11S0F1	94655.8	45177.2	15981.6	3271.09	49398.6	110117	105341	75615.9	87549.5	26875			162933	47637.8	45684.6	40423.3	46962.9	79157.9		0.00710526
IHVVDYNVSGTNIIYSTAEVFTWK_N2H12S0F0	0	189093	0	4209.82	0	0	0	0	0	84829.3			442091	186509	195198	188560	186103	196997		3.04055e-06
IHVVDYNVSGTNIIYSTAEVFTWK_N2H12S0F1	59036	29784	10528.4	2578.38	35606.6	68521.7	67282.2	47224.5	53115.6	18157.8			95599.9	31516	30105.1	26043.3	31471.7	54255.4		0.00925912
IHVVDYNVSGTNIIYSTAEVFTWK_N2H13S0F0	0	75313.5	0	1987.43	0	0	0	0	0	37199.2			194429	74099.4	77781.9	76008.5	73364.2	85897.3		5.06254e-06
IHVVDYNVSGTNIIYSTAEVFTWK_N2H13S0F1	30492.5	17391.8	3131.44	1277.56	7913.92	34507.1	28043.8	27966.2	31452.9	22674.9			58670.1	18066.9	18852.5	16209	16438.9	32483.1		0.00153936
IHVVDYNVSGTNIIYSTAEVFTWK_N2H14S0F0	0	26776.1	0	1830.41	0	0	0	0	0	13710.6			91075.7	24935.1	29152.5	25848.3	27168.6	26954.3		8.7691e-05
IHVVDYNVSGTNIIYSTAEVFTWK_N2H15S0F0	0	20025.2	0	408.331	0	0	0	0	0	8844.72			39494.6	20422.6	20320.6	19766	19591.8	14874.2		2.33627e-06
IHVVDYNVSGTNIIYSTAEVFTWK_N3H5S0F1	0	20949.3	0	7095.99	0	0	0	0	0	0			45594.8	28033.3	11219.5	23435.5	21108.8	0		0.00970042

## Sheet: GWDVPLYFNFGNNTQAAR
Name	average_80	average_S	StDev_80	StDev_S	80_1	80_2	80_3	80_4	80_5	80_u			S_1	S_2	S_3	S_4	S_5	S_u		p
GWDVPLYFNFGNNTQAAR_N2H2S0F0	75302.6	24114.6	12130.6	2739.57	10275.3	221639	88808.7	71765.3	65333.9	13351.3			20073.6	25219.7	26828	20383	24027.8	29989.3		0.0977444
GWDVPLYFNFGNNTQAAR_N2H3S0F0	128819	37795.2	16373.1	4136.16	15558	436743	146222	126515	113720	22942.4			38300.4	33115.6	35547.2	40826.4	41691.8	48682.3		0.117944
GWDVPLYFNFGNNTQAAR_N2H4S0F0	43927.5	27846.9	10754.5	4852.17	7318.01	167916	56187.3	39509.9	36085.4	9117.57			18045.1	22665.8	27892.7	34326	26503.2	27662.7		0.229712
GWDVPLYFNFGNNTQAAR_N2H5S0F0	88135.7	136737	12503.2	31869.1	72343	170050	100553	88306.4	75548.1	48118.5			210531	139068	97326.7	135267	175288	238394		0.331406
GWDVPLYFNFGNNTQAAR_N2H5S0F1	56152.9	11213.1	4810.44	4986.3	3609.37	19001.6	61444.6	52044.5	54969.8	0			10461.5	7996.71	10257.7	8072.49	18525.3	0		0.0289923
GWDVPLYFNFGNNTQAAR_N2H6S0F0	240410	174513	53626.1	15637.3	48682.6	492203	295933	236392	188907	55664.7			217571	156382	169167	193347	179154	220917		0.148156
GWDVPLYFNFGNNTQAAR_N2H6S0F1	214929	42598.3	14495.2	1959.85	15517	525664	212023	202106	230657	0			58096.4	41187	44352.3	40638.6	44215.1	54176.7		0.0489792
GWDVPLYFNFGNNTQAAR_N2H7S0F0	69054.6	1.1841e+06	11275.4	12815.4	211832	148827	80503.6	68699.1	57961.1	358863			1.1858e+06	1.19553e+06	1.16842e+06	1.19355e+06	1.1789e+06	1.28057e+06		2.93442e-06
GWDVPLYFNFGNNTQAAR_N2H7S0F1	857880	195292	45811.7	6447.03	72444.8	198110	896421	807230	869990	0			271028	196078	201559	186291	197239	189321		0.0577372
GWDVPLYFNFGNNTQAAR_N2H8S0F0	242124	4.41985e+06	17081.4	41678.8	676057	58474.2	29312.2	360609	336452	1.21285e+06			4.27091e+06	4.42038e+06	4.47861e+06	4.39086e+06	4.38956e+06	4.23638e+06		8.29475e-06
GWDVPLYFNFGNNTQAAR_N2H8S0F1	705210	175135	39103.8	4045.32	65184.9	126480	740182	662989	712457	61117			226923	176347	178953	169427	175814	143464		0.0771348
GWDVPLYFNFGNNTQAAR_N2H9S0F0	267867	4.31277e+06	18731.5	20103.4	1.84089e+06	467180	277827	279515	246260	1.26183e+06			4.21082e+06	4.3287e+06	4.30232e+06	4.33045e+06	4.2896e+06	4.26762e+06		2.07879e-06
GWDVPLYFNFGNNTQAAR_N2H9S0F1	54789.9	13457.2	5288.38	1327.88	4887.68	12314	59185.9	48921.3	56262.5	748.273			16856.6	12747.9	14180.5	11990.1	14910.2	18245.2		0.0656661

## Sheet: LPTSAGNLTIPQLEGTLSLNGR
Name	average_80	average_S	StDev_80	StDev_S	80_1	80_2	80_3	80_4	80_5	80_u			S_1	S_2	S_3	S_4	S_5	S_u		p
LPTSAGNLTIPQLEGTLSLNGR_N2H3S0F0	0	29437.7	0	311.578	0	0	0	0	0	0			28986.1	29901	29234	29280.7	29335.3	60500		3.2683e-07
LPTSAGNLTIPQLEGTLSLNGR_N2H4S0F0	0	246498	0	5100.93	0	0	0	0	0	131312			250256	243044	253821	246146	242981	385614		2.44187e-06
LPTSAGNLTIPQLEGTLSLNGR_N2H5S0F0	0	177490	0	3260.2	0	0	0	0	0	109073			178230	181497	178181	173672	176610	253377		1.7079e-06
LPTSAGNLTIPQLEGTLSLNGR_N2H6S0F0	0	56209.3	0	1109.28	0	0	0	0	0	0			55055.6	57742.5	56183.2	55775.4	55136	0		2.11799e-06
LPTSAGNLTIPQLEGTLSLNGR_N2H7S0F0	52006.2	202207	32233.3	1181.36	139931	0	37648	66364.4	0	152077			209727	202305	203542	200663	202320	250132		0.0016215
LPTSAGNLTIPQLEGTLSLNGR_N2H8S0F0	47027.6	204784	27211	771.143	128423	0	44822.1	49233	0	91399.4			211372	205807	204589	204793	203947	255512		0.000907546
LPTSAGNLTIPQLEGTLSLNGR_N2H9S0F0	135665	368757	47558.8	1866.4	236092	0	102036	169294	0	245238			376945	367659	368154	371535	367680	543861		0.00539656
LPTSAGNLTIPQLEGTLSLNGR_N2H9S0F1	105680	67494.6	49636.9	25395.7	48199.6	96517.9	40592.9	130260	155349	0			64337.1	49948	104124	65135	50771.5	0		0.235562
LPTSAGNLTIPQLEGTLSLNGR_N2H10S0F0	133619	223698	36420.6	11461.8	0	107866	159372	405375	0	150992			224396	217060	240859	218124	218749	311816		0.563789
LPTSAGNLTIPQLEGTLSLNGR_N2H11S0F0	73804.8	176016	32395	1430.37	0	96711.5	50898	116602	0	73590.1			177424	175066	176187	174841	177972	262738		0.0240376
LPTSAGNLTIPQLEGTLSLNGR_N2H11S0F1	10148.1	106478	753.298	36655.2	134597	9615.42	10680.7	60188.6	341453	0			129017	82292.7	158942	104458	80221.8	0		0.990979
LPTSAGNLTIPQLEGTLSLNGR_N2H12S0F0	25359.9	106324	578.685	1292.66	0	25769.1	24950.7	0	0	50216.5			108766	107971	105335	105251	106737	179453		0.000966325
LPTSAGNLTIPQLEGTLSLNGR_N2H12S0F1	8927.33	86112.4	1578.43	14185.1	0	10043.4	7811.21	0	249018	0			107132	74679	103277	92243.2	74250.2	0		0.771643
LPTSAGNLTIPQLEGTLSLNGR_N2H13S0F0	32636.2	72389.9	5192	271.03	0	36307.5	28964.9	45995.5	0	28398.5			73121.3	72417	72002.5	72618.4	72521.6	92956		0.0204868
LPTSAGNLTIPQLEGTLSLNGR_N2H13S0F1	26504.5	69407.8	6234.93	16809.6	0	30913.2	22095.7	112043	134844	0			73622.1	53672.8	92913.2	62572.8	68472.5	0		0.861367
LPTSAGNLTIPQLEGTLSLNGR_N2H14S0F0	28821.1	66710.2	1208.42	509.05	0	29675.6	27966.6	0	19067	22966.7			68351.3	65963.5	67034.9	67033.7	66808.8	76628.6		0.00597354
LPTSAGNLTIPQLEGTLSLNGR_N2H14S0F1	11493.3	37812.3	1642.37	13529.5	4874.3	12654.6	10332	52625.3	61908.5	0			40921	38249.9	50373.8	43695.6	18929.9	22535.6		0.82886
LPTSAGNLTIPQLEGTLSLNGR_N2H15S0F0	32222.8	53213.5	696.331	4466.65	13842.1	31730.4	32715.1	0	0	17525.7			55874.6	56131.1	46571.2	55452.9	54698.8	28081.6		0.0249417
LPTSAGNLTIPQLEGTLSLNGR_N2H15S0F1	5241.2	16143.8	767.278	6184.53	7605.61	4698.65	5783.74	28167.2	28289	0			18156.1	12593.3	25064.5	15476	11441.2	0		0.939365
LPTSAGNLTIPQLEGTLSLNGR_N2H16S0F0	25120.4	52623.7	5322.8	2130.24	20714.1	28884.2	21356.6	0	0	46694.3			55281	54997	50010.3	53493	51994.6	60106.1		0.011511
LPTSAGNLTIPQLEGTLSLNGR_N2H17S0F0	13638.2	42272.6	2124.98	1311.07	16102.4	12135.6	15140.8	0	0	34535.2			45340.1	43183.7	40843.5	43568.5	41494.8	53609.6		0.00252842
LPTSAGNLTIPQLEGTLSLNGR_N2H18S0F0	8040.02	35915.4	118.248	919.901	14522.4	8123.63	7956.4	0	0	29970.5			37767.5	36320.2	34656.4	36803.5	35881.6	46662		0.000594331
LPTSAGNLTIPQLEGTLSLNGR_N2H19S0F0	7164.67	28049.3	906.538	621.105	7551.36	6523.65	7805.69	0	0	26613.5			29658.6	27851.5	27336.8	28817.7	28191.1	39531		0.00111742
LPTSAGNLTIPQLEGTLSLNGR_N2H20S0F0	7308.3	23493.8	1586.96	301.496	10202.1	6186.15	8430.45	0	0	9027.56			24198	23182.2	23380.1	23896.5	23516.2	35067.8		0.00263931
LPTSAGNLTIPQLEGTLSLNGR_N3H5S0F1	3657.3	1372.95	3319.28	403.526	2035.97	7316.58	5429.26	0	1883.37	0			1062.29	1618.05	796.325	1395.57	1681.85	0		0.262803

## Sheet: LKLPTSAGNLTIPQLEGTLSLNGR
Name	average_80	average_S	StDev_80	StDev_S	80_1	80_2	80_3	80_4	80_5	80_u			S_1	S_2	S_3	S_4	S_5	S_u		p
LKLPTSAGNLTIPQLEGTLSLNGR_N2H3S0F0	137631	95899.1	10933.3	1455.97	149975	145675	138694	123038	130776	0			93931.4	94853.8	97768.6	94640.8	96333.3	75747.1		0.00374396
LKLPTSAGNLTIPQLEGTLSLNGR_N2H4S0F0	748781	603379	32972.4	10212	310926	0	725466	772096	0	384762			577786	599829	618461	595840	599385	751066		0.36761
LKLPTSAGNLTIPQLEGTLSLNGR_N2H5S0F0	0	506850	0	17142.4	250750	0	0	0	0	306030			484103	494942	528636	491509	512312	615776		1.06539e-05
LKLPTSAGNLTIPQLEGTLSLNGR_N2H6S0F0	108310	194581	6597.07	8391.21	94938.6	303076	103645	112975	0	0			186330	188795	201516	185975	202037	228224		0.381501
LKLPTSAGNLTIPQLEGTLSLNGR_N2H7S0F0	0	595053	0	7766.29	313151	0	0	0	0	314185			602719	604096	587112	590288	598714	693655		6.12757e-07
LKLPTSAGNLTIPQLEGTLSLNGR_N2H8S0F0	0	536449	0	4366.42	288085	0	0	0	0	269876			541432	542169	533796	532392	537437	555707		1.48644e-07
LKLPTSAGNLTIPQLEGTLSLNGR_N2H9S0F0	0	1.15016e+06	0	4350.83	577923	0	0	0	0	533330			1.15816e+06	1.14697e+06	1.14795e+06	1.15654e+06	1.14917e+06	1.10079e+06		1.49218e-08
LKLPTSAGNLTIPQLEGTLSLNGR_N2H10S0F0	269755	665108	30206.7	5927.25	329133	0	248396	291114	0	0			671268	657561	663228	669330	670312	610433		0.00654863
LKLPTSAGNLTIPQLEGTLSLNGR_N2H11S0F0	0	576207	0	6665.86	280369	0	0	0	0	242292			584540	580040	567313	582391	575083	495222		4.26738e-07
LKLPTSAGNLTIPQLEGTLSLNGR_N2H12S0F0	158050	335819	36059.5	2060.19	165326	0	132552	183548	0	189552			340741	332812	336654	336339	337470	269994		0.0118835
LKLPTSAGNLTIPQLEGTLSLNGR_N2H13S0F0	90215.3	229987	7386.87	4177.56	109377	0	95438.6	84992	0	104711			236228	231058	224636	234718	229537	196948		0.00561886
LKLPTSAGNLTIPQLEGTLSLNGR_N2H14S0F0	74966.9	198433	4894.8	3395.93	93319.7	0	78428	71505.7	0	91357.5			205607	200054	194534	202234	196910	182336		0.00489813
LKLPTSAGNLTIPQLEGTLSLNGR_N2H15S0F0	52492.6	172902	12012.9	2186.9	78295.3	0	60987.1	43998.2	0	77335.5			179149	173369	170555	175693	171991	170494		0.00244161
LKLPTSAGNLTIPQLEGTLSLNGR_N2H16S0F0	35719.7	29519.5	2945.65	1708.02	12422.9	0	37802.6	33636.8	0	17510.2			26510.5	31695.1	28882.4	29852.6	27648.1	30143.6		0.342167
LKLPTSAGNLTIPQLEGTLSLNGR_N2H17S0F0	27713	122482	1284.7	4442.35	52058	0	26804.6	28621.5	0	56587.8			126462	124067	117439	127766	120656	136186		0.000457304
LKLPTSAGNLTIPQLEGTLSLNGR_N2H18S0F0	22694.6	94454	1280.15	2499.71	38074.6	0	23599.8	21789.4	0	39737.5			99104.5	95758.9	91279.6	97004.1	93773.2	94812		0.000789006
LKLPTSAGNLTIPQLEGTLSLNGR_N2H19S0F0	119888	73630	6917.55	2607.48	28950.8	0	124779	114996	0	31920			75724	75635.3	70761.4	76033.3	72090.2	72977.8		0.719502
LKLPTSAGNLTIPQLEGTLSLNGR_N2H20S0F0	0	7844.09	0	667.622	0	0	0	0	0	6691.29			6916.15	8733.35	7702.41	7821.63	7118.97	8693.78		0.000168858
LKLPTSAGNLTIPQLEGTLSLNGR_N3H2S0F1	0	14621.9	0	10568.6	0	0	0	0	0	21415.6			22067.9	22406.3	13721.3	22360	0	0		0.0697405
LKLPTSAGNLTIPQLEGTLSLNGR_N3H3S0F0	0	85834.2	0	4545.2	0	0	0	0	0	0			70425.4	84365.6	87262.7	80479.4	91229.1	0		4.08284e-05

## Sheet: SNVTIIEGSDSGIVSTR
Name	average_80	average_S	StDev_80	StDev_S	80_1	80_2	80_3	80_4	80_5	80_u			S_1	S_2	S_3	S_4	S_5	S_u		p
SNVTIIEGSDSGIVSTRK_N2H3S0F0	16.5804	5.9595	6.86937	0.604514	12.2695	11.0517	10.6567	24.579	20.0344	15.8496			5.80951	6.30139	6.60788	5.64968	5.27903	27.5279		0.0530332
SNVTIIEGSDSGIVSTRK_N2H4S0F0	448.856	131.746	186.203	22.127	330.606	303.336	285.074	667.458	539.558	389.692			144.168	118.134	163.49	130.147	115.214	388.766		0.0412529
SNVTIIEGSDSGIVSTRK_N2H5S0F0	86.0463	25.423	39.0741	3.89115	64.4383	55.1525	52.237	132.355	104.441	71.8106			27.7447	23.6965	30.9598	25.0226	22.0133	84.7218		0.052427
SNVTIIEGSDSGIVSTRK_N2H6S0F0	52.9614	14.8316	22.2483	3.49671	41.3298	36.1838	33.6668	80.4999	61.495	45.0069			18.4433	12.463	19.8836	12.5032	14.4766	50.2812		0.0398876
SNVTIIEGSDSGIVSTRK_N2H7S0F0	125.676	41.7817	50.6135	6.88926	101.479	100.888	71.6568	187.964	142.195	122.388			37.7405	38.6446	52.0888	37.6475	38.7459	144.372		0.043886
SNVTIIEGSDSGIVSTRK_N2H8S0F0	79.8423	25.8994	33.1115	3.19396	62.9099	56.1914	49.8572	120.665	92.6561	62.5255			29.7785	23.6693	30.3116	26.1835	23.433	58.8363		0.0465007
SNVTIIEGSDSGIVSTRK_N2H9S0F0	176.982	53.3937	74.7075	7.0756	144.675	121.332	110.331	267.506	208.758	136.016			60.4379	49.351	63.6723	52.3679	48.1836	155.563		0.0447749
SNVTIIEGSDSGIVSTRK_N2H10S0F0	96.4392	30.6114	41.0062	4.22994	80.4675	66.9512	59.9884	147.744	111.073	74.0703			34.8191	28.0335	36.5582	30.658	27.196	83.0007		0.0481407
SNVTIIEGSDSGIVSTRK_N2H11S0F0	75.6868	24.1187	31.3469	3.31174	62.5498	53.468	47.7118	115.135	86.4327	60.3244			26.5501	21.7406	28.9938	23.296	22.4442	61.3409		0.0452487
SNVTIIEGSDSGIVSTRK_N2H12S0F0	51.1435	17.2857	21.3121	2.3639	44.1575	35.4921	32.6417	78.021	58.4192	42.945			18.8751	16.2986	20.5673	17.2315	15.0456	48.7696		0.0492839
SNVTIIEGSDSGIVSTRK_N2H13S0F0	36.9499	12.8401	15.3945	1.45519	31.8229	25.7546	23.9292	56.8967	41.2189	32.8726			14.5383	12.2244	14.878	12.7651	11.4929	36.6118		0.0513026
SNVTIIEGSDSGIVSTRK_N2H14S0F0	26.693	10.2549	11.1212	1.43369	23.6395	18.8406	16.9024	40.8945	30.1346	25.1908			11.806	9.49148	12.0368	10.7178	8.7736	29.8141		0.0585065
SNVTIIEGSDSGIVSTRK_N2H15S0F0	20.3103	9.28967	8.15498	2.06139	17.911	15.4226	12.9189	31.2248	21.6751	19.8298			11.0475	9.98604	11.1058	9.73759	6.32924	24.1377		0.0697783
SNVTIIEGSDSGIVSTRK_N2H16S0F0	14.0497	7.47996	5.30329	0.577101	12.8559	10.4532	9.81076	21.3419	14.5931	15.6529			8.64396	7.57397	8.14959	7.45193	6.74436	18.9525		0.0886525
SNVTIIEGSDSGIVSTRK_N2H17S0F0	11.9637	5.97561	4.47192	1.55851	11.0086	9.38034	7.88202	17.9841	12.6083	13.0728			7.53444	3.79922	7.41056	6.67517	6.0175	16.3546		0.0694212
SNVTIIEGSDSGIVSTRK_N2H20S0F0	5.7102	2.82179	2.15494	1.66742	5.22968	4.36455	3.81703	8.61248	6.04675	6.66639			4.73012	1.40965	4.35881	4.1694	1.3493	6.77753		0.0811683
SNVTIIEGSDSGIVSTR_N2H3S0F0	228011	186898	88393.2	51795	169454	176344	330076	173257	177613	180320			158529	264571	159679	160882	162458	163437		0.579655
SNVTIIEGSDSGIVSTR_N2H4S0F0	3.74147e+06	3.27903e+06	134934	62042.6	3.80514e+06	4.00407e+06	4.2405e+06	4.00961e+06	2.97985e+06	3.74636e+06			3.16082e+06	3.21838e+06	3.28844e+06	3.24778e+06	3.36152e+06	3.19906e+06		0.156298
SNVTIIEGSDSGIVSTR_N2H8S0F0	664060	590663	58090.8	6845.33	646999	632643	628443	665575	731093	597579			601048	589764	582020	598559	592311	528218		0.0513546
SNVTIIEGSDSGIVSTR_N2H9S0F0	1.46431e+06	1.35002e+06	136955	9872.93	1.45832e+06	1.39708e+06	1.37396e+06	1.44941e+06	1.62189e+06	1.34217e+06			1.34405e+06	1.35342e+06	1.33688e+06	1.3604e+06	1.34937e+06	1.29523e+06		0.142665
SNVTIIEGSDSGIVSTR_N2H10S0F0	694747	749322	37443.8	3641.97	722258	683463	664244	674403	736536	694612			753043	747891	753855	750259	745282	699399		0.0333182
SNVTIIEGSDSGIVSTR_N2H11S0F0	516384	600912	78008.1	12506.6	329960	543381	428464	296866	577308	562703			612227	608323	587439	614297	593587	526764		0.114926
SNVTIIEGSDSGIVSTR_N2H12S0F0	375293	477269	12847	9085.76	418113	390006	369572	358850	366300	424636			491413	484909	466367	484606	473194	352828		3.03196e-05
SNVTIIEGSDSGIVSTR_N2H13S0F0	313070	370677	9650.13	3355.5	347131	323887	305345	308274	309977	329058			388909	370641	367474	375319	369274	272638		0.000197944
SNVTIIEGSDSGIVSTR_N2H14S0F0	262632	293454	12791.3	3127.8	291412	266214	248431	263267	273250	258287			305223	290730	291156	294545	297386	240512		0.00706915
SNVTIIEGSDSGIVSTR_N2H15S0F0	193489	211555	15473.7	2900.38	219785	193302	178110	193911	209056	192853			218236	209101	210654	215760	210707	181406		0.062106
SNVTIIEGSDSGIVSTR_N2H16S0F0	135234	155008	12062.6	1786.87	158600	135959	122825	136803	146918	146209			160278	154494	153155	157432	154954	144964		0.02742
SNVTIIEGSDSGIVSTR_N2H17S0F0	102344	119966	9209.96	2031.32	122589	103607	92567.3	101662	110857	115134			126645	119286	117773	122623	120181	112800		0.0146294
SNVTIIEGSDSGIVSTR_N2H18S0F0	63109.1	83961.5	5884.77	2061.76	80544.2	66283.4	56318.7	61182.5	66725.1	71510.9			90360.7	84541.7	82072.8	86614.9	82616.8	71947.6		0.00126767
SNVTIIEGSDSGIVSTR_N2H19S0F0	43937.6	64199.5	4755.76	1562.98	58271.2	47772	38615.9	42057.8	45424.9	48127.1			68651.8	65848.8	63634.2	65017.9	62297.1	52645.4		0.000727438
SNVTIIEGSDSGIVSTR_N2H20S0F0	31511.5	49484.2	3338.59	1639.78	42424.6	33648	27664.2	29365.5	33222.1	38208.8			53583	51442	48085.8	50234.3	48174.4	41953.5		0.000152595
SNVTIIEGSDSGIVSTR_N3H5S0F1	13684.3	9618.96	3443.28	2431.09	14406.7	14371	16732.6	11875.9	9949.48	9478.52			5096.4	12050	7379.61	7680.89	11365.4	2440.42		0.109569
SNVTIIEGSDSGIVSTR_N2H21S0F0	23222.2	40294.1	1986.78	1791.9	31061.8	24702.9	20964.3	21245.7	23999.4	27788.8			43290.7	40623.6	38006	42362.1	40184.9	27970.7		1.07307e-05
SNVTIIEGSDSGIVSTR_N2H22S0F0	18209.6	30109.7	1533.94	913.186	24519.5	19435	16489.3	15617.2	18704.5	21321			31990.8	30517.9	29578.4	31182.6	29160.1	23710.6		0.000127962
SNVTIIEGSDSGIVSTR_N2H23S0F0	14347.1	25871.1	1455.66	1786.14	19107.2	16027.1	13552.2	12583.4	13461.9	20002.6			28125.5	25150.3	23791.7	27906.4	26635.8	12399		6.01093e-05
SNVTIIEGSDSGIVSTR_N2H24S0F0	11081.7	18497.6	1234.33	605.613	15483.7	12494.7	10213.6	9611.79	10536.9	16336.3			19956.6	18810.3	18364.1	19103.8	17712	14893		0.00022743
SNVTIIEGSDSGIVSTR_N2H25S0F0	8762.06	14594.6	988.749	658.27	12500.9	9888.05	8362.57	7335.17	8035.56	16420.6			18100.7	15183.1	13823.5	15099.7	14272.3	12743.6		0.000195216
SNVTIIEGSDSGIVSTR_N2H26S0F0	7603.39	13232.2	2347.62	711.816	11916.4	10313.8	6288.97	8233.86	6207.42	13623.5			14144	14054.9	12567.4	13594.2	12712.4	14120.6		0.00711251
SNVTIIEGSDSGIVSTR_N2H27S0F0	7295.07	13613	1499.9	1191.48	10803.8	8916.39	7011.86	6656.03	5956.96	11790.7			15544.3	14693.4	13302.3	14389.7	12066.4	11529.4		0.000305919
SNVTIIEGSDSGIVSTR_N2H28S0F0	5256.98	9179.36	1471.05	1372.07	6111.17	6439.02	5722.41	4519.26	3609.52	6943.58			11949.4	9169.05	7909.09	11087.3	8551.97	11958.2		0.00457923
SNVTIIEGSDSGIVSTR_N2H29S0F0	6050.83	9791.84	954.856	775.854	7990.57	7126.57	5303.6	5366.76	5722.3	12114.9			10474.4	9267.66	9247.27	10902.2	9750.28	11290.5		0.000516649
SNVTIIEGSDSGIVSTR_N2H30S0F0	5083.77	9831	650.781	693.91	8524.64	5752.66	4452.75	5760.25	5045.9	11342.7			11149.8	9349.45	10154.5	10650.1	9169.93	10883		6.99519e-05

## Sheet: VNGLTR
Name	average_80	average_S	StDev_80	StDev_S	80_1	80_2	80_3	80_4	80_5	80_u			S_1	S_2	S_3	S_4	S_5	S_u		p
VNGTLR_N2H2S0F0	56242	44757	2231.47	2519.18	41367.9	55001.7	55226.2	54699.1	58800.7	1.4835e+06			49513.8	43474.8	47345.9	42313.8	44611.2	93311.7		0.000223036
VNGTLR_N2H3S0F0	372158	656493	274191	24030.1	615572	705372	688691	219872	207911	108842			699924	666968	674581	629226	665671	14448.8		0.240589
VNGTLR_N2H4S0F0	6.29827e+06	5.23223e+06	58382.1	80471.3	5.01469e+06	6.01714e+06	6.25939e+06	6.3654e+06	6.27001e+06	438101			6.06703e+06	5.15688e+06	5.23288e+06	5.15144e+06	5.31237e+06	51596.8		0.000135978
VNGTLR_N2H5S0F0	4.00932e+06	3.52277e+06	134977	38004.2	3.4653e+06	3.87975e+06	3.93715e+06	3.92577e+06	4.16504e+06	515116			3.75779e+06	3.49122e+06	3.52975e+06	3.48176e+06	3.5568e+06	7.26692e+06		0.00380981
VNGTLR_N2H6S0F0	2.73017e+06	2.67655e+06	47697	29643.4	2.62061e+06	2.73477e+06	2.71487e+06	2.692e+06	2.78364e+06	1.16795e+06			2.71343e+06	2.57061e+06	2.70939e+06	2.65177e+06	2.66849e+06	5.40777e+06		0.0657974
VNGTLR_N2H7S0F0	5.87192e+06	5.57925e+06	98027	21083.2	5.48006e+06	5.74726e+06	5.77493e+06	5.86987e+06	5.97095e+06	8.79179e+06			5.93834e+06	5.53477e+06	5.56592e+06	5.56828e+06	5.60356e+06	1.14999e+07		0.00973662
VNGTLR_N2H8S0F0	4.68442e+06	4.93559e+06	33763.2	36832.6	5.02007e+06	4.68068e+06	4.64544e+06	4.70461e+06	4.70321e+06	6.16781e+06			4.51712e+06	5.0299e+06	4.90476e+06	4.97638e+06	4.92565e+06	1.59588e+06		0.000590848
VNGTLR_N2H9S0F0	3.21712e+06	3.66192e+06	60917.5	42967.2	3.77237e+06	3.27202e+06	3.17195e+06	3.2864e+06	3.19301e+06	4.83691e+06			3.24503e+06	3.71019e+06	3.65767e+06	3.70685e+06	3.62123e+06	1.35004e+06		2.80377e-05
VNGTLR_N2H10S0F0	2.07452e+06	2.45369e+06	47245.3	48719.7	2.60103e+06	2.10708e+06	2.06717e+06	2.12501e+06	2.03138e+06	2.47333e+06			2.17995e+06	2.50539e+06	2.43742e+06	2.50846e+06	2.41519e+06	1.41487e+06		2.1255e-05
VNGTLR_N2H11S0F0	1.04536e+06	1.29176e+06	34798.9	19779.9	1.35445e+06	1.09581e+06	1.03884e+06	1.08296e+06	1.01428e+06	1.26429e+06			1.08348e+06	1.32029e+06	1.29568e+06	1.30929e+06	1.27031e+06	680822		0.000145425
VNGTLR_N2H12S0F0	471072	606166	18371	13251.4	635427	505832	468933	490418	453863	640768			505123	617038	611029	616300	591171	1.16946e+06		0.000294425
VNGTLR_N2H13S0F0	207528	281983	11634	6767.86	305039	220459	213793	214687	194104	473154			227988	287471	280865	289240	275844	262113		0.000169032
VNGTLR_N2H14S0F0	95334.3	137387	5902.43	4286.36	146151	102232	98178.1	99276.6	88548.4	182567			112877	141825	134923	142336	134901	137514		5.61977e-05
VNGTLR_N2H15S0F0	49184.9	71965.7	1669.26	2004.77	75149.4	52912.2	50015.3	50276	47263.2	113454			62802.5	74135	71227.5	74234.9	70434.7	78967.3		7.46864e-06
VNGTLR_N2H16S0F0	28893.2	42830.9	755.986	1298.03	43354.8	31191.4	28975.2	29604.9	28099.6	838904			37528.8	43932.8	41999.2	44326.6	42167	35131.2		5.01977e-06
VNGTLR_N2H17S0F0	19395.2	27435.4	551.743	993.646	28525.8	20525.7	19382.5	19953.2	18849.9	559491			25630.9	27219.7	26954.6	28578	26773.6	54310.9		8.9445e-06
VNGTLR_N2H18S0F0	14823.4	18987.7	365.09	691.224	19645	15855.6	14405	14987.9	15077.2	56666.5			17803.1	18850.1	18883.4	19725.2	18354.6	24243.2		8.33664e-05
VNGTLR_N2H19S0F0	10679.6	13631	245.064	225.031	13782.8	11622.4	10550.2	10962.2	10526.3	304624			13175.7	14180.5	13764.2	13757.7	13371.2	27517.9		0.000204049
VNGTLR_N2H20S0F0	8019.86	10573.4	171.152	278.161	10307.8	8514.38	7883.83	7963.72	8212.03	227020			9935.64	10586.3	10409.3	10894.5	10416.3	21004.4		1.55215e-05
VNGTLR_N3H10S0F0	5338.52	2153.68	1394.42	208.196	2990.45	4736.24	3894.41	5443.85	6677.29	47546.2			5345.08	2196.63	2163.79	2356.64	1940.62	62192.6		0.0133079
VNGTLR_N2H21S0F0	7021.48	7636.44	353.426	588.886	7750.57	7205.77	6731.58	6917.69	7415.19	193874			6915.97	8512.68	8315.52	7327.28	7266.52	14884.3		0.0891671
VNGTLR_N2H22S0F0	4908.62	5730.46	429.639	150.459	6252.23	5246	5181.32	5131.18	4413.36	139643			5410.98	5650.99	5627.51	5903.13	5660.74	6553.62		0.0288564
VNGTLR_N2H24S0F0	4261.39	4074.57	407.892	277.192	4495.51	4389.46	4617.42	3816.34	4350.41	116891			3670.34	4008.29	4042.49	4366.4	3814.81	7969.85		0.299359
VNGTLR_N2H25S0F0	2591.06	3221.89	73.5895	356.603	3850.62	3030.51	2584.94	2667.52	2520.72	76402.1			2977.59	3464.91	3104.73	3622.33	2938.6	8819.26		0.0273092
VNGTLR_N2H27S0F0	2662.54	2418.65	342.41	137.423	2976.08	2585.51	2424.28	2508.42	3054.93	72549.7			2431.61	2450.44	2515.02	2479.64	2261.29	4920.48		0.228263

## Sheet: GAHLDGADLHLTADFNATTPIEVIGAPTGAK
Name	average_80	average_S	StDev_80	StDev_S	80_1	80_2	80_3	80_4	80_5	80_u			S_1	S_2	S_3	S_4	S_5	S_u		p
GAHLDGADLHLTADFNATTPIEVIGAPTGAK_N2H7S0F0	228796	321330	36638.7	3477.86	267041	234192	175433	252999	252559	366483	#DIV/0!	#DIV/0!	330705	318699	323741	318011	324870	393481		0.0145156
GAHLDGADLHLTADFNATTPIEVIGAPTGAK_N2H8S0F0	807936	1.05542e+06	38429.5	11018.8	907143	863387	774726	795164	798466	985387	#DIV/0!	#DIV/0!	1.06259e+06	1.05019e+06	1.07094e+06	1.04564e+06	1.05493e+06	1.10006e+06		0.000524037
GAHLDGADLHLTADFNATTPIEVIGAPTGAK_N2H9S0F0	5.51076e+06	6.17821e+06	46672.1	15678.2	5.32595e+06	5.48857e+06	5.57673e+06	5.46973e+06	5.508e+06	5.24228e+06	#DIV/0!	#DIV/0!	6.19692e+06	6.16746e+06	6.2007e+06	6.17719e+06	6.16749e+06	6.13713e+06		2.31703e-05
GAHLDGADLHLTADFNATTPIEVIGAPTGAK_N2H10S0F0	1.34643e+06	1.57808e+06	27340.8	26616.6	1.38993e+06	1.31316e+06	1.36545e+06	1.37189e+06	1.33523e+06	1.29338e+06	#DIV/0!	#DIV/0!	1.55025e+06	1.59559e+06	1.5385e+06	1.59121e+06	1.58702e+06	1.50246e+06		1.90732e-05
GAHLDGADLHLTADFNATTPIEVIGAPTGAK_N2H11S0F0	89536.2	105421	4033.93	1229.23	93394.7	84142.4	91119.2	93672.9	89210.2	95922.7	#DIV/0!	#DIV/0!	97995.8	106527	104579	106421	104156	105332		0.00263296

## Sheet: NLTTGVYTDTSDLAVTPLMGDSPGSFFVVR
Name	average_80	average_S	StDev_80	StDev_S	80_1	80_2	80_3	80_4	80_5	80_u			S_1	S_2	S_3	S_4	S_5	S_u		p
NLTTGVYTDTSDLAVTPLMGDSPGSFFVVR_N2H3S0F0	55976	27147.1	667.082	1333.93	22557.6	55749	55938.8	55318.4	56897.7	12008.2			42094.8	25819.9	28159.4	26186	28423.2	60709.4		9.36915e-07
NLTTGVYTDTSDLAVTPLMGDSPGSFFVVR_N2H4S0F0	181211	77204.8	11642.2	1672.78	79868.5	164088	184575	190022	186159	31204.1			113785	76844.7	79172.6	75155.8	77646	140247		0.000309225
NLTTGVYTDTSDLAVTPLMGDSPGSFFVVR_N2H4S0F1	148678	33078.7	32619.8	6874.24	26611.8	130983	112519	167807	183401	0			91126.2	28065.8	40400.3	37418.4	26430.5	0		0.00464349
NLTTGVYTDTSDLAVTPLMGDSPGSFFVVR_N2H5S0F0	713187	381680	37560.4	28118.7	336422	665953	700190	746338	740268	189695			462587	389931	340253	393946	402591	387519		1.43955e-05
NLTTGVYTDTSDLAVTPLMGDSPGSFFVVR_N2H6S0F0	298323	1.35254e+06	42535.9	57151.9	1.15688e+06	359052	296494	267865	269881	554605			251008	1.37824e+06	1.26764e+06	1.37266e+06	1.3916e+06	1.539e+06		2.57133e-07
NLTTGVYTDTSDLAVTPLMGDSPGSFFVVR_N2H7S0F0	155140	516616	32390.5	5697.82	97106	196501	165054	126044	132962	179017			673353	521976	517955	517979	508553	477607		0.00013784
NLTTGVYTDTSDLAVTPLMGDSPGSFFVVR_N2H8S0F0	63225.7	1.29288e+06	7029.46	42549	19907.7	56127	72783.4	63314.4	60677.9	437157			1.68783e+06	1.26242e+06	1.35587e+06	1.27836e+06	1.27487e+06	1.06086e+06		7.13045e-06
NLTTGVYTDTSDLAVTPLMGDSPGSFFVVR_N2H9S0F0	6107.55	539762	12215.1	18721.7	6005.12	0	0	0	24430.2	189095			716846	534555	566985	533277	524230	455088		4.9568e-08
NLTTGVYTDTSDLAVTPLMGDSPGSFFVVR_N2H10S0F0	3122.55	336157	6245.11	11457	5698.55	0	0	0	12490.2	124726			448000	335919	352057	331348	325304	359158		1.47081e-07
NLTTGVYTDTSDLAVTPLMGDSPGSFFVVR_N2H11S0F0	0	135928	0	5575.32	0	0	0	0	0	54333.2			184210	135742	143814	132911	131245	192586		1.89936e-05
NLTTGVYTDTSDLAVTPLMGDSPGSFFVVR_N2H12S0F0	0	55646.8	0	3743.96	0	0	0	0	0	23044.6			70500.9	54931.9	61087.9	52664.5	53902.9	92129.1		8.36153e-05
NLTTGVYTDTSDLAVTPLMGDSPGSFFVVR_N2H13S0F0	0	25614	0	1196	0	0	0	0	0	12282.8			31107	26839	25198.6	24139	26279.3	19331.5		2.80088e-05
NLTTGVYTDTSDLAVTPLMGDSPGSFFVVR_N2H14S0F0	0	5787.34	0	455.665	0	0	0	0	0	2012.35			7408.35	6395.03	5686.86	5773.41	5294.07	10715.9		0.000133802
NLTTGVYTDTSDLAVTPLMGDSPGSFFVVR_N2H15S0F0	0	3300.04	0	95.3246	0	0	0	0	0	0			3859.24	3330.47	3246.59	3419.29	3203.82	4792.4		6.63913e-06
NLTTGVYTDTSDLAVTPLMGDSPGSFFVVR_N3H3S0F1	0	16402.6	0	3688.99	0	0	0	0	0	0			16028.4	18736.3	12209.6	14497.7	20166.9	0		0.00299874
NLTTGVYTDTSDLAVTPLMGDSPGSFFVVR_N3H4S0F0	184209	0	32969.4	0	58120.4	180728	221625	192471	142012	0			0	0	0	0	0	0		0.00153603
					10000	10000	10000	10000	10000	10000			10000	10000	10000	10000	10000	10000
